# Supplementary material for: Pharmacists’ Knowledge, Attitudes, Behaviors and Information Sources on Antibiotic Use and Resistance in Jordan
Source: Antibiotics (Basel). 2022 Jan 28;11(2):175. doi: 10.3390/antibiotics11020175 (PMC8868190; doi:10.3390/antibiotics11020175)
Supplement: Supplementary file 1 [file antibiotics-11-00175-s001.zip]

Archive with 1 entries (1 files):
- antibiotics-1527786-Supplementary.pdf
